# Supplementary material for: Crevice Corrosion Behavior of 201 Stainless Steel in NaCl Solutions with Different pH Values by In Situ Monitoring
Source: Materials (Basel). 2024 Mar 1;17(5):1158. doi: 10.3390/ma17051158 (PMC10933831; doi:10.3390/ma17051158)
Supplement: Supplementary file 1 [file materials-17-01158-s001.zip]

Archive with 1 entries (1 files):
- materials-2845139-supplementary.pdf
